# Supplementary material for: Equine Parvovirus-Hepatitis Population Dynamics in a Single Horse over 16 Years
Source: Viruses. 2025 Jul 4;17(7):947. doi: 10.3390/v17070947 (PMC12299937; doi:10.3390/v17070947)
Supplement: Supplementary file 1 [file viruses-17-00947-s001.zip]

Archive with 1 entries (1 files):
- viruses-3654876-supplementary.pdf
